# Supplementary material for: Poor Compliance to Clinical Guidelines in the Diagnosis of Acute Appendicitis: Insights from a National Survey
Source: J Clin Med. 2024 May 13;13(10):2862. doi: 10.3390/jcm13102862 (PMC11122132; doi:10.3390/jcm13102862)
Supplement: Supplementary file 1 [file jcm-13-02862-s001.zip]

Archive with 1 entries (1 files):
- jcm-2990576-supplementary.pdf
